# Supplementary material for: Larvicidal and Oviposition Activity of Commercial Essential Oils of Abies sibirica Ledeb., Pogostemon cablin (Blanco) Benth., Juniperus communis L. and Their Combinations Against Aedes aegypti
Source: Molecules. 2024 Dec 15;29(24):5921. doi: 10.3390/molecules29245921 (PMC11677330; doi:10.3390/molecules29245921)
Supplement: Supplementary file 1 [file molecules-29-05921-s001.zip]

Archive with 1 entries (1 files):
- molecules-3317782-supplementary.pdf
